# Supplementary material for: Mesenchymal Stem Cells Antagonize IFN-Induced Proinflammatory Changes and Growth Inhibition Effects via Wnt/β-Catenin and JAK/STAT Pathway in Human Outer Root Sheath Cells and Hair Follicles
Source: Int J Mol Sci. 2021 Apr 27;22(9):4581. doi: 10.3390/ijms22094581 (PMC8123883; doi:10.3390/ijms22094581)
Supplement: Supplementary file 1 [file ijms-22-04581-s001.zip]

Archive with 1 entries (1 files):
- ijms-1146545-supplementary.pdf
